# Supplementary material for: Study of Molecular Dimer Morphology Based on Organic Spin Centers: Nitronyl Nitroxide Radicals
Source: Molecules. 2024 Apr 28;29(9):2042. doi: 10.3390/molecules29092042 (PMC11085200; doi:10.3390/molecules29092042)
Supplement: Supplementary file 1 [file molecules-29-02042-s001.zip]

Archive with 1 entries (1 files):
- molecules-2956585-supplementary.pdf
